# Supplementary material for: Human Polyomaviruses (HPyV) in Wastewater and Environmental Samples from the Lisbon Metropolitan Area: Detection and Genetic Characterization of Viral Structural Protein-Coding Sequences
Source: Pathogens. 2021 Oct 12;10(10):1309. doi: 10.3390/pathogens10101309 (PMC8540013; doi:10.3390/pathogens10101309)
Supplement: Supplementary file 1 [file pathogens-10-01309-s001.zip]

Archive with 1 entries (1 files):
- pathogens-1399809-supplementary.pdf
